# Supplementary material for: Verifying the Breeding Value of A Rare Haplotype of Chalk7, GS3, and Chalk5 to Improve Grain Appearance Quality in Rice
Source: Plants (Basel). 2022 May 30;11(11):1470. doi: 10.3390/plants11111470 (PMC9182975; doi:10.3390/plants11111470)
Supplement: Supplementary file 1 [file plants-11-01470-s001.zip]

Archive with 2 entries (2 files):
- Figure S1.pdf
- Supplementary tables-chalk7-plants 0428.xlsx
