# Supplementary material for: Verifying the Breeding Value of A Rare Haplotype of Chalk7, GS3, and Chalk5 to Improve Grain Appearance Quality in Rice
Source: Plants (Basel). 2022 May 30;11(11):1470. doi: 10.3390/plants11111470 (PMC9182975; doi:10.3390/plants11111470)
Supplement: Supplementary file 1 [file plants-11-01470-s001.zip › Supplementary tables-chalk7-plants 0428.xlsx]

## Sheet: Table S1
Table S1: Developed KASP primer information.
Primer name	Gene ID	Primers	Sequence (5'-3')
K-Chalk7	Os07g0603300	Chalk7-fam-F	gaaggtgaccaagttcatgctAAGCTGCAGGCCAGAGATGCGT
		chalk7-hex-F	gaaggtcggagtcaacggattAAGCTGCAGGCCAGAGATGCGC
		Chalk7-R	CTGGTCTCATGCTCGCCAATGCAA
K-GS3	Os03g0407400	GS3-fam-F	gaaggtgaccaagttcatgctACGCTGCCTCCAGATGCTGC
		gs3-hex-F	gaaggtcggagtcaacggattACGCTGCCTCCAGATGCTGA
		GS3-R	AAACAGCAGGCTGGCTTACTCTC
K-Chalk5	Os05g0156900	Chalk5-fam-F	gaaggtgaccaagttcatgctGAAGAGAGAAGTGCCAAGGATCTGC
		chalk5-hex-F	gaaggtcggagtcaacggattGAAGAGAGAAGTGCCAAGGATCTGT
		Chalk5-R	TGGTGGTTTTTGAATAAAACAACTCTGGGTCA

## Sheet: Table S2
Table S2: Information on rice germplasm used in this study.
Accession	Namea	Subpopulation (sequence-based)	vg0724666398b	vg0316733441c	vg0503340440d
C013	N22	Aus	C	C	C
C015	Dular	Aus	C	C	C
C001	Sadu-cho	Indica	C	C	C
C006	Shan-Huang Zhan-2-1	Indica	C	C	C
C020	Guangluai-4-1	Indica	C	C	C
C022	JinnanteB	Indica	C	C	C
C025	Qingsiai16B	Indica	C	C	C
C037	Chengduai3hao	Indica	C	C	C
C041	Taishannuo	Indica	C	C	C
C042	Guichao2hao	Indica	C	C	C
C043	Huke3hao	Indica	C	C	C
C055	Sanbaili	Indica	C	C	C
C058	Liusha1hao	Indica	C	C	C
C065	Hongwan1hao	Indica	C	C	C
C066	Liushizao	Indica	C	C	C
C072	Nantehao	Indica	C	C	C
C073	Esiniu	Indica	C	C	C
C076	Benbanggu-1	Indica	C	C	C
C078	Qitoubaigu	Indica	C	C	C
C080	Hanmadao-1	Indica	C	C	C
C081	Heidu4	Indica	C	C	C
C088	Nangaogu-2	Indica	C	C	C
C091	Meihuanuo-1	Indica	C	C	C
C095	Xiaohonggu	Indica	C	C	C
C096	Jinxibai-1	Indica	C	C	C
C097	Jinbaoyin	Indica	C	C	C
C098	Hongainuo	Indica	C	C	C
C112	Jinnante43B	Indica	C	C	C
C122	Aituogu151	Indica	C	C	C
C127	Baikehualuo	Indica	C	C	C
C128	Liuyezhan	Indica	C	C	C
C129	Aihechi	Indica	C	C	C
C131	Xuanenchangtan	Indica	C	C	C
C132	Jinzhinuo	Indica	C	C	C
C135	Xibaizhan	Indica	C	C	C
C136	Zegu	Indica	C	C	C
C140	Wuzuhonggu	Indica	C	C	C
C141	Nangaogu-1	Indica	C	C	C
C143	Qitougu	Indica	C	C	C
C145	Zhenshan97Ba	Indica	C	C	C
C151	Nanjing11	Indica	C	C	C
C027	Dianrui409B	Indica	C	A	C
C030	88B-1	Indica	C	A	C
C036	Shufeng101	Indica	C	A	C
C046	Xiangwanxian3hao	Indica	C	A	C
C068	Taizhongxianxuan2	Indica	C	A	C
C069	Dangyu5hao	Indica	C	A	C
C121	XiangaiB	Indica	C	A	C
C124	menjiading2	Indica	C	A	C
C157	L301B	Indica	C	A	C
W222	IR6	Indica	T	A	C
C038	Sankecui	Indica	C	C	T
C045	Huangsiguizhan	Indica	C	C	T
C060	Dongtingwanxian	Indica	C	C	T
C113	Xiangzaoxian7hao	Indica	C	C	T
C142	Mowanggunei-1	Indica	C	C	T
W159	R644	Indica	C	C	T
W163	Yuexiangzhan	Indica	C	C	T
W167	Zihui100	Indica	C	C	T
W182	CR203	Indica	C	C	T
W189	IR58025B	Indica	C	C	T
W198	Babaomi	Indica	C	C	T
W239	ASD18	Indica	C	C	T
C044	Teqingxuanhui	Indica	C	A	T
C049	Jinyou1hao	Indica	C	A	T
C050	Chengnongshuijing	Indica	C	A	T
C053	Momi	Indica	C	A	T
C114	80B	Indica	C	A	T
C147	Minghui63a	Indica	C	A	T
W147	BR11	Indica	C	A	T
W154	Fengaizhan	Indica	C	A	T
W168	Bg90-2	Indica	C	A	T
W169	IR72	Indica	C	A	T
W181	Bg94-1	Indica	C	A	T
W230	X22	Indica	C	A	T
C051	PeiC122	Intermediate	C	C	C
C002	Dom Sufid	Intermediate	C	A	C
C003	Gerdeh	Japonica	C	C	C
C012	Tainong67	Japonica	C	C	C
C016	Laoguangtou83	Japonica	C	C	C
C023	Funingzipi	Japonica	C	C	C
C026	Weiguo	Japonica	C	C	C
C028	Liaogeng287	Japonica	C	C	C
C029	Huhui628	Japonica	C	C	C
C032	Longhuamaohu	Japonica	C	C	C
C034	Zhonglouyihao1	Japonica	C	C	C
C048	Zaoshunonghu6	Japonica	C	C	C
C052	Guihuahuang	Japonica	C	C	C
C054	Xiushui115	Japonica	C	C	C
C056	Jindao1hao	Japonica	C	C	C
C063	Geng87-304	Japonica	C	C	C
C064	Sugeng2hao	Japonica	C	C	C
C067	Muxiqiu	Japonica	C	C	C
C070	Youmangzaogeng	Japonica	C	C	C
C071	Laohuzhong	Japonica	C	C	C
C075	Huangkezaonian	Japonica	C	C	C
C083	chikenuo	Japonica	C	C	C
C089	Tieganwu	Japonica	C	C	C
C101	Babaili	Japonica	C	C	C
C103	Yuyannuo-1	Japonica	C	C	C
C106	Hongkezhenuo	Japonica	C	C	C
C111	Ximaxian	Japonica	C	C	C
C116	LimingB	Japonica	C	C	C
C119	Ninghui21	Japonica	C	C	C
C130	Xiangnuo-1	Japonica	C	C	C
C146	Nipponbarea	Japonica	C	C	C
C149	Zhonghua11a	Japonica	C	C	C
C150	Balilla	Japonica	C	C	C
C152	2428	Japonica	C	C	C
C171	Xingguo	Japonica	C	C	C
C137	Cungunuo	Japonica	C	A	C
C010	CYPRESSa	Japonica	T	A	C
W173	Khazar	Japonica	T	A	C
W225	Lemont	Japonica	T	A	C
C148	9311a	Indica	C	A	C
	233a	Indica	C	A	T
	Guangxihongmia	Indica	C	A	T
CX227	Kasalatha	Indica	C	C	C
	Huanghuazhana	Indica	C	A	T
	ACC9a	O. glaberrima	C	C	C
	ACC10a	Oryza rufipogon Griff.	C	C	C
W254	SAI-BUI-BAO	Japonica	T	A	C
(a) the12 accessions analyzed in the KASP verifing test. (b), (c) and (d) represent the functional SNP of Chalk7, GS3, and Chalk5, respectively.

## Sheet: Table S3
Table S3: Statistical analysis of agronomic traits of different NILs under the ZS97 background.
Traits	PL (cm)	PW (g)	GN	SN	SS (%)	GL (mm)	GW (mm)	TGW (g)	YD (g)	CGR (%)	CD (%)
NIL-Chalk7ZS/GS3ZS/Chalk5ZS	24.4 ± 1.2 (C)	3.3 ± 0.4 (A)	123 ± 15 (A)	139 ± 17 (A)	88.0 ± 2.5 (B)	8.18 ± 0.09 (E)	3.19 ± 0.03 (A)	27.3 ± 0.8 (C)	25.9 ± 4.0 (A)	82.7 ± 2.6 (A)	28.5 ± 1.6 (A)
NIL-Chalk7Cyp/GS3ZS/Chalk5ZS	26.4 ± 1.5 (AB)	2.9 ± 0.4 (B)	100 ± 14 (BC)	119 ± 16 (B)	84.1 ± 4.9 (C)	9.59 ± 0.09 (C)	2.96 ± 0.03 (B)	28.0 ± 0.6 (B)	26.0 ± 3.4 (A)	69.0 ± 4.2 (B)	17.3 ± 2.3 (C)
NIL-Chalk7ZS/GS3MH/Chalk5ZS	23.2 ± 0.5 (D)	3.4 ± 0.4 (A)	98 ± 11 (C)	122 ± 12 (B)	80.3 ± 5.7 (D)	9.42 ± 0.07 (C)	3.25 ± 0.03 (A)	33.8 ± 0.5 (A)	25.9 ± 3.9 (A)	87.3 ± 3.5 (A)	26.3 ± 2.4 (AB)
NIL-Chalk7Cyp/GS3MH/Chalk5ZS	26.2 ± 0.9 (AB)	2.9 ± 0.3 (B)	79 ± 9 (D)	108 ± 11 (C)	73.4 ± 6.0 (E)	11.09 ± 0.21 (A)	2.87 ± 0.05 (C)	33.7 ± 0.7 (A)	27.7 ± 3.8 (A)	70.1 ± 3.7 (B)	23.9 ± 1.9 (B)
NIL-Chalk7ZS/GS3ZS/Chalk5MH	25.4 ± 1.4 (BC)	3.2 ± 0.6 (A)	128 ± 24 (A)	140 ± 25 (A)	91.5 ± 3.4 (A)	8.39 ± 0.05 (D)	2.83 ± 0.03 (C)	24.8 ± 0.4 (F)	26.5 ± 4.1 (A)	48.2 ± 3.0 (C)	14.2 ± 1.4 (D)
NIL-Chalk7Cyp/GS3ZS/Chalk5MH	25.9 ± 2.0 (AB)	2.8 ± 0.4 (B)	106 ± 13 (B)	122 ± 14 (B)	86.8 ± 3.5 (B)	9.77 ± 0.13 (B)	2.57 ± 0.09 (D)	25.4 ± 1.1 (E)	27.3 ± 5.2 (A)	39.6 ± 4.0 (D)	9.2 ± 2.6 (E)
NIL-Chalk7Cyp/GS3MH/Chalk5MH	26.6 ± 4.6 (A)	2.8 ± 0.5 (B)	99 ± 15 (BC)	120 ± 17 (B)	82.4 ± 3.6 (CD)	10.95 ± 0.07 (A)	2.50 ± 0.06 (D)	25.9 ± 0.8 (D)	26.1 ± 4.0 (A)	8.2 ± 2.7 (E)	1.5 ± 0.5 (F)
PL, PW,GN, SN, SS, GL, GW, KGW, YD, CGR and CD represent panicle length, panicle weight, grain number, spikelet number, seed setting rate, grain length, grain width, thousand grain weight, yield per plant, chalky grain rate and chalky degree, respectively. The data are mean ± standard deviation (n=10). Different letters in parentheses indicate signiﬁcant differences among near-iosgenic lines (NIL…
